# Supplementary material for: The repertoire of olfactory C family G protein-coupled receptors in zebrafish: candidate chemosensory receptors for amino acids
Source: BMC Genomics. 2006 Dec 8;7:309. doi: 10.1186/1471-2164-7-309 (PMC1764893; doi:10.1186/1471-2164-7-309)
Supplement: Additional file 2 — Table S1. The zebrafish OlfC repertoire. [file 1471-2164-7-309-S2.xls]

## Sheet: Sheet1
Gene Name	Previous Name(s)	Previous Accession(s)	EST Accession(s)	Length	Gene/Pseudogene	Disruptions	Notes	Zv6 Scaffold Location	Scaffold Accession	Zv6 Chromosomal Location	Strand	In Situ Pattern
OlfCa1	Zo6, gprc6a	NM_001008731, AY770492		full-length	gene	0		Zv6_scaffold2395:3182429..3189136	CT993545	16:55407846..55414553	+	negative
OlfCb1P			DT068866, CK695110, AI657897	full-length	pseudogene	1	Frameshift, codon 584	Zv6_scaffold2865:175368..182387	CT994015	20:282951..289970	+	broad
OlfCc1	L01, VR5.3	AY974801	CO804734	full-length	gene	0		Zv6_scaffold2700:6863..23901	CT993850	18:34971894..34988932	+	broad
OlfCd1	J03			full-length	gene	0		Zv6_scaffold2698:564115..568321	CT993848	18:34730670..34734876	-	punctate
OlfCd2	J02, VR3.13b	AY974803		full-length	gene	0		not found		not found	+	punctate
OlfCd3	J01, VR3.13a	AY974802		full-length	gene	0		Zv6_scaffold1607:600109..603330	CT992757	11:33182452..33185673	-	punctate
OlfCe1P	B03, B04		CO934306	full-length	pseudogene	1	Frameshift, codon 746	Zv6_scaffold1607:635523..638709	CT992757	11:33217866..33221052	+	nd
OlfCf1				partial	gene	0		Zv6_scaffold1607:588053..590611	CT992757	11:33170396..33172954	-	punctate
OlfCg1	A03, CPpr14	AAW38963		full-length	gene	0		Zv6_scaffold2506:225675..228980	CT993656	17:20046290..20049595	+	punctate
OlfCg10	A09			full-length	gene	0		Zv6_scaffold2697:1068690..1072548	CT993847	18:34078881..34082739	+	punctate
OlfCg11	A14			full-length	gene	0		Zv6_scaffold2697:1118176..1121729	CT993847	18:34128367..34131920	+	nd
OlfCg12	A01			full-length	gene	0		Zv6_scaffold2697:948395..952963	CT993847	18:33958586..33963154	+	nd
OlfCg2	A04, CPpr1	AAW38950	CO801869	full-length	gene	0		Zv6_scaffold2506:297587..301210	CT993656	17:20118202..20121825	+	punctate
OlfCg3	A05, CPpr3	AAW38952		full-length	gene	0		Zv6_scaffold2506:331775..335367	CT993656	17:20152390..20155982	+	punctate
OlfCg4	A06, A13, A15, CPpr2	AAW38951		full-length	gene	0		Zv6_scaffold2506:360402..363407	CT993656	17:20181017..20184022	+	punctate
OlfCg5	A07, A08, CPpr4	AAW38953		full-length	gene	0		Zv6_scaffold2506:373882..377028	CT993656	17:20194497..20197643	+	punctate
OlfCg6	A12			full-length	gene	0		Zv6_scaffold2506:182860..185996	CT993656	17:20003475..20006611	+	punctate
OlfCg7	A11		CN017152	full-length	gene	0		Zv6_scaffold2506:72234..165500	CT993656	17:19892849..19986115	+	nd
OlfCg8	A10			full-length	gene	0		Zv6_scaffold2506:84390..88190	CT993656	17:19905005..19908805	+	negative
OlfCg9	A02			full-length	gene	0		Zv6_scaffold2506:9487..12977	CT993656	17:19830102..19833592	+	punctate
OlfCh1	B01, B02			full-length	gene	0		Zv6_scaffold2506:378073..381361	CT993656	17:20198688..20201976	+	negative
OlfCj1	K01, K02			full-length	gene	0		Zv6_scaffold2506:391064..394293	CT993656	17:20211679..20214908	+	nd
OlfCk1	A17, X08		CO800191	full-length	gene	0		Zv6_scaffold2698:486791..496721	CT993848	18:34653346..34663276	-	punctate
OlfCk2	A18, A19, X08, X09			full-length	gene	0		Zv6_scaffold2698:466080..470093	CT993848	18:34632635..34636648	-	nd
OlfCk3				full-length	gene	0		Zv6_scaffold2698:449238..458400	CT993848	18:34615793..34624955	-	punctate
OlfCm1	X07			full-length	gene	0		Zv6_scaffold1607:590949..594524	CT992757	11:33173292..33176867	-	punctate
OlfCm2	X06			partial	gene	0		Zv6_scaffold2506:417100..419341	CT993656	17:20237715..20239956	+	punctate
OlfCn1	I01			full-length	gene	0		Zv6_scaffold1607:683459..686426	CT992757	11:33265802..33268769	+	nd
OlfCq1	H14, CPpr12	AAW38961		full-length	gene	0		Zv6_scaffold2698:436564..440128	CT993848	18:34603119..34606683	-	punctate
OlfCq10P	H07			full-length	pseudogene	2	Insertion in E4 splice donor	Zv6_scaffold2698:254867..259330	CT993848	18:34421422..34425885	-	nd
OlfCq11	H30			full-length	gene	0		Zv6_scaffold2698:226982..230230	CT993848	18:34393537..34396785	-	nd
OlfCq12	H06			full-length	gene	0		Zv6_scaffold2698:219140..223749	CT993848	18:34385695..34390304	-	punctate
OlfCq13	H26, H29			full-length	gene	0		Zv6_scaffold2698:203657..210706	CT993848	18:34370212..34377261	-	punctate
OlfCq14	H02, H27, H28		CO796674, CN017444	full-length	gene	0		Zv6_scaffold2698:196972..200216	CT993848	18:34363527..34366771	-	punctate
OlfCq15P*	H39			partial	pseudogene	1		Zv6_scaffold2698:150239..150565	CT993848	18:34316794..34317120	-	nd
OlfCq16	H05, H20			full-length	gene	0		Zv6_scaffold2698:124454..127905	CT993848	18:34291009..34294460	-	negative
OlfCq17	H04, H37			full-length	gene	0		Zv6_scaffold2698:101629..105276	CT993848	18:34268184..34271831	-	punctate
OlfCq18	H03, H22			full-length	gene	0		Zv6_scaffold2698:92424..95731	CT993848	18:34258979..34262286	-	punctate
OlfCq19	H21			full-length	gene	0		not found		not found	+	punctate
OlfCq2	H19, H24, CPpr10	AAW38959		full-length	gene	0		Zv6_scaffold2698:423915..427564	CT993848	18:34590470..34594119	-	negative
OlfCq20	H13			full-length	gene	0		Zv6_scaffold2699:70147..74429	CT993849	18:34843193..34847475	+	punctate
OlfCq21	H23			full-length	gene	0		Zv6_scaffold2698:185186..189164	CT993848	18:34351741..34355719	-	punctate
OlfCq3	H32, H34		CO797049	full-length	gene	0		Zv6_scaffold2698:402811..406954	CT993848	18:34569366..34573509	-	punctate
OlfCq4	H12, H17, CPpr7	AAW38956		full-length	gene	0		Zv6_scaffold2698:391125..394510	CT993848	18:34557680..34561065	-	punctate
OlfCq5	H11, H16, H18, CPpr5	AAW38954		full-length	gene	0		Zv6_scaffold2698:369242..372632	CT993848	18:34535797..34539187	-	punctate
OlfCq6	H10, H15, H23, CPpr6	AAW38955		full-length	gene	0		Zv6_scaffold2698:356326..359939	CT993848	18:34522881..34526494	-	punctate
OlfCq7P	H25, H31, H33, H38			partial	pseudogene	1	STOP, codon 69	Zv6_scaffold2698:336581..337609	CT993848	18:34503136..34504164	-	nd
OlfCq8	H09, H35			full-length	gene	0		Zv6_scaffold2698:307298..313291	CT993848	18:34473853..34479846	-	nd
OlfCq9	H01, H08, CPpr8	AAW38957		full-length	gene	0		Zv6_scaffold2698:287266..290606	CT993848	18:34453821..34457161	-	punctate
OlfCr1	F01, F02, CPpr9	AAW38958	CF996051	full-length	gene	0		Zv6_scaffold2699:146129..158241	CT993849	18:34919175..34931287	-	punctate
OlfCs1				full-length	gene	0		Zv6_scaffold2697:469049..473689	CT993847	18:33479240..33483880	-	punctate
OlfCs2	G01			full-length	gene	0		Zv6_scaffold2697:416460..420472	CT993847	18:33426651..33430663	-	punctate
OlfCt1	E01, E02, CPpr11	AAW38960		full-length	gene	0		not found		not found	-	nd
OlfCu1	X01, X02, CPpr13	AAW38962		full-length	gene	0		Zv6_scaffold2698:443176..447468	CT993848	18:34609731..34614023	+	punctate
OlfCv1	X04			full-length	gene	0		Zv6_scaffold2698:512428..515734	CT993848	18:34678983..34682289	-	nd
OlfCv2	A20, X03, X05			full-length	gene	0		Zv6_scaffold2698:504967..508380	CT993848	18:34671522..34674935	-	punctate
OlfCv3	X03			full-length	gene	0		Zv6_scaffold2698:499615..504595	CT993848	18:34666170..34671150	-	punctate
OlfCw1	D01, D02		CO800668, CO925282	full-length	gene	0		Zv6_scaffold2697:639783..643560	CT993847	18:33649974..33653751	-	punctate
OlfCx1	C01			full-length	gene	0		Zv6_scaffold2698:591330..594971	CT993848	18:34757885..34761526	-	punctate
OlfCx2	C02			full-length	gene	0		Zv6_scaffold2698:540341..543845	CT993848	18:34706896..34710400	-	punctate
OlfCx3				full-length	gene	0		Zv6_scaffold2698:527119..530558	CT993848	18:34693674..34697113	+	punctate
OlfCy1P*	A21			partial	pseudogene	1		Zv6_scaffold1607:678195..678719	CT992757	11:33260538..33261062	+	nd
* not identified in the present study but reported by Hashiguchi and Nishida (2005)
